# Supplementary material for: Evaluation of a Commercial Multiplex Real-Time PCR with Melting Curve Analysis for the Detection of Mycobacterium tuberculosis Complex and Five Nontuberculous Mycobacterial Species
Source: Microorganisms. 2024 Dec 26;13(1):26. doi: 10.3390/microorganisms13010026 (PMC11767457; doi:10.3390/microorganisms13010026)
Supplement: Supplementary file 1 [file microorganisms-13-00026-s001.zip]

Archive with 1 entries (1 files):
- microorganisms-3384315-supplementary.pdf
